# Supplementary material for: Very low sensitivity of wet mount microscopy compared to PCR against culture in the diagnosis of vaginal trichomoniasis in Uganda: a cross sectional study
Source: BMC Res Notes. 2017 Jul 6;10:259. doi: 10.1186/s13104-017-2581-1 (PMC5501264; doi:10.1186/s13104-017-2581-1)
Supplement: Supplementary file 3 — Additional file 3. Dataset analyzed for sensitivity and specificity of WMM and in-house PCR. [file 13104_2017_2581_MOESM3_ESM.xlsx]

## Sheet: Sheet1
SerialNo.	Marrital Status	Education Level	Abnormal PV Discharge	Dysuria	Ictching	Abdominal Pain	Malordour	Antibiotic use	Wet Mount Microscopy	InPouch TV culture	PCR
1	SINGLE	A LEVEL	NO	NO	YES	YES	NO	NO	NEG	NEG	NEG
2	DIVORCED	NONE	YES	NO	NO	YES	NO	YES	NEG	NEG	NEG
3	COHABITING	O LEVEL	YES	YES	NO	YES	NO	YES	NEG	NEG	NEG
4	SINGLE	UNKNOWN	YES	NO	YES	YES	YES	YES	NEG	NEG	NEG
5	SEPARATED	PRIMARY	YES	NO	YES	YES	YES	NO	NEG	NEG	NEG
6	MARRIED	GRADUATE	NO	NO	NO	YES	NO	YES	NEG	NEG	NEG
7	MARRIED	PRIMARY	YES	NO	NO	NO	YES	YES	NEG	NEG	NEG
8	MARRIED	O LEVEL	YES	NO	YES	YES	YES	NO	NEG	NEG	NEG
9	WIDOWED	GRADUATE	YES	NO	YES	YES	YES	YES	NEG	NEG	NEG
10	MARRIED	O LEVEL	YES	NO	NO	YES	NO	YES	NEG	NEG	NEG
11	MARRIED	O LEVEL	YES	YES	NO	NO	NO	NO	NEG	POS	POS
12	MARRIED	O LEVEL	YES	NO	NO	YES	YES	NO	NEG	NEG	NEG
13	MARRIED	PRIMARY	YES	YES	NO	NO	YES	NO	NEG	POS	POS
14	SEPARATED	O LEVEL	YES	YES	NO	NO	YES	YES	NEG	NEG	NEG
15	MARRIED	UNKNOWN	YES	NO	NO	NO	NO	YES	NEG	NEG	NEG
16	SEPARATED	O LEVEL	YES	NO	YES	YES	YES	YES	NEG	NEG	NEG
17	SINGLE	O LEVEL	YES	NO	YES	NO	YES	YES	NEG	NEG	NEG
18	MARRIED	A LEVEL	YES	NO	NO	YES	YES	YES	NEG	NEG	NEG
19	SINGLE	O LEVEL	YES	NO	YES	YES	YES	YES	NEG	NEG	NEG
20	SINGLE	PRIMARY	YES	NO	YES	NO	YES	YES	NEG	NEG	NEG
21	SINGLE	A LEVEL	NO	YES	YES	YES	NO	NO	NEG	NEG	NEG
22	MARRIED	PRIMARY	NO	NO	YES	NO	NO	NO	NEG	NEG	NEG
23	MARRIED	O LEVEL	YES	YES	YES	YES	NO	YES	NEG	NEG	NEG
24	SINGLE	O LEVEL	YES	YES	NO	NO	YES	YES	NEG	NEG	NEG
25	MARRIED	UNKNOWN	YES	YES	YES	NO	NO	YES	NEG	NEG	NEG
26	SINGLE	PRIMARY	YES	NO	NO	NO	YES	NO	NEG	NEG	NEG
27	SINGLE	PRIMARY	YES	NO	YES	YES	YES	NO	NEG	NEG	NEG
28	MARRIED	O LEVEL	YES	NO	YES	YES	YES	NO	NEG	NEG	NEG
29	MARRIED	UNIVERSITY	YES	YES	NO	NO	NO	YES	NEG	NEG	NEG
30	MARRIED	A LEVEL	YES	NO	YES	YES	YES	NO	NEG	NEG	NEG
31	SINGLE	PRIMARY	YES	NO	YES	NO	YES	YES	NEG	NEG	NEG
32	SINGLE	UNIVERSITY	YES	NO	YES	YES	NO	YES	NEG	NEG	NEG
33	SINGLE	O LEVEL	NO	YES	YES	NO	YES	YES	NEG	NEG	NEG
34	SINGLE	GRADUATE	YES	YES	NO	NO	NO	NO	NEG	NEG	NEG
35	SINGLE	O LEVEL	YES	NO	YES	NO	NO	YES	NEG	NEG	NEG
36	MARRIED	PRIMARY	NO	NO	NO	YES	NO	NO	NEG	NEG	NEG
37	SINGLE	UNIVERSITY	YES	YES	YES	NO	NO	NO	NEG	NEG	NEG
38	SINGLE	O LEVEL	YES	NO	NO	YES	NO	YES	NEG	NEG	NEG
39	SINGLE	PRIMARY	YES	NO	YES	NO	NO	NO	NEG	NEG	NEG
40	SINGLE	A LEVEL	NO	YES	YES	NO	NO	YES	NEG	NEG	NEG
41	SINGLE	GRADUATE	YES	NO	NO	NO	NO	YES	NEG	NEG	NEG
42	MARRIED	PRIMARY	YES	YES	NO	NO	YES	NO	POS	POS	POS
43	SINGLE	UNIVERSITY	YES	NO	YES	NO	YES	NO	NEG	NEG	NEG
44	MARRIED	O LEVEL	YES	NO	YES	NO	YES	NO	NEG	NEG	NEG
45	SINGLE	O LEVEL	YES	NO	YES	NO	NO	NO	NEG	NEG	NEG
46	SINGLE	UNIVERSITY	YES	NO	YES	NO	NO	NO	NEG	NEG	NEG
47	SINGLE	A LEVEL	YES	YES	YES	YES	YES	YES	POS	POS	POS
48	WIDOWED	PRIMARY	NO	NO	YES	YES	NO	NO	NEG	NEG	NEG
49	SINGLE	O LEVEL	NO	YES	YES	NO	NO	NO	NEG	NEG	NEG
50	SINGLE	PRIMARY	YES	NO	YES	NO	NO	NO	NEG	NEG	NEG
51	SINGLE	UNKNOWN	NO	YES	NO	NO	NO	YES	NEG	NEG	NEG
52	SINGLE	UNKNOWN	YES	NO	YES	YES	YES	YES	NEG	NEG	NEG
53	SINGLE	O LEVEL	NO	NO	YES	NO	NO	NO	NEG	NEG	NEG
54	MARRIED	UNKNOWN	NO	YES	NO	NO	NO	YES	NEG	NEG	NEG
55	SINGLE	GRADUATE	NO	YES	YES	NO	NO	YES	NEG	NEG	NEG
56	SINGLE	GRADUATE	YES	NO	NO	YES	NO	NO	NEG	NEG	NEG
57	MARRIED	O LEVEL	YES	NO	NO	YES	NO	NO	NEG	NEG	NEG
58	SINGLE	O LEVEL	YES	NO	NO	NO	NO	YES	NEG	NEG	NEG
59	MARRIED	O LEVEL	YES	NO	NO	YES	NO	YES	NEG	NEG	NEG
60	SINGLE	A LEVEL	NO	NO	YES	YES	NO	NO	NEG	NEG	NEG
61	SINGLE	O LEVEL	YES	NO	YES	NO	YES	YES	NEG	NEG	NEG
62	SINGLE	O LEVEL	NO	YES	NO	YES	NO	NO	NEG	NEG	NEG
63	SINGLE	GRADUATE	YES	NO	NO	NO	NO	YES	NEG	NEG	NEG
64	SINGLE	GRADUATE	YES	NO	NO	YES	NO	NO	NEG	NEG	NEG
65	SINGLE	O LEVEL	YES	YES	YES	NO	NO	NO	NEG	NEG	NEG
66	MARRIED	O LEVEL	YES	YES	YES	YES	NO	NO	NEG	NEG	NEG
67	MARRIED	UNKNOWN	NO	YES	YES	YES	NO	NO	NEG	POS	NEG
68	SINGLE	UNKNOWN	YES	YES	YES	YES	YES	NO	NEG	NEG	NEG
69	SINGLE	UNKNOWN	NO	NO	NO	YES	NO	NO	NEG	NEG	NEG
70	UNKNOWN	UNKNOWN	YES	NO	NO	NO	NO	YES	NEG	NEG	NEG
71	SINGLE	UNKNOWN	YES	NO	NO	NO	NO	NO	NEG	NEG	NEG
72	SINGLE	UNKNOWN	YES	NO	YES	NO	NO	NO	NEG	NEG	NEG
73	SINGLE	UNKNOWN	YES	NO	YES	NO	NO	NO	NEG	NEG	NEG
74	SINGLE	UNKNOWN	YES	NO	YES	NO	NO	NO	NEG	NEG	NEG
75	MARRIED	A LEVEL	YES	NO	YES	NO	NO	NO	NEG	NEG	NEG
76	SINGLE	O LEVEL	YES	NO	YES	YES	YES	YES	NEG	NEG	NEG
77	SINGLE	O LEVEL	YES	NO	YES	NO	NO	NO	NEG	NEG	NEG
78	SINGLE	PRIMARY	YES	NO	NO	YES	NO	YES	NEG	NEG	NEG
79	COHABITING	O LEVEL	NO	NO	YES	YES	NO	NO	NEG	NEG	NEG
80	SINGLE	GRADUATE	NO	NO	YES	YES	NO	YES	NEG	NEG	NEG
81	MARRIED	O LEVEL	YES	NO	YES	NO	NO	NO	NEG	NEG	NEG
82	SEPARATED	PRIMARY	YES	NO	NO	NO	NO	NO	NEG	NEG	NEG
83	SINGLE	GRADUATE	YES	NO	YES	NO	NO	NO	NEG	NEG	NEG
84	WIDOWED	PRIMARY	YES	NO	NO	YES	YES	NO	NEG	NEG	NEG
85	COHABITING	O LEVEL	YES	NO	NO	YES	YES	YES	NEG	NEG	POS
86	MARRIED	GRADUATE	YES	NO	YES	NO	NO	NO	NEG	NEG	NEG
87	MARRIED	O LEVEL	NO	NO	YES	YES	NO	NO	NEG	POS	POS
88	MARRIED	UNKNOWN	YES	NO	NO	YES	NO	NO	NEG	NEG	NEG
89	COHABITING	UNKNOWN	YES	NO	YES	YES	NO	YES	NEG	NEG	NEG
90	MARRIED	O LEVEL	YES	NO	NO	YES	NO	YES	NEG	NEG	NEG
91	SEPARATED	PRIMARY	YES	NO	YES	NO	NO	NO	NEG	NEG	NEG
92	SINGLE	UNKNOWN	YES	NO	NO	NO	YES	NO	NEG	NEG	NEG
93	SINGLE	UNKNOWN	NO	NO	YES	NO	NO	YES	NEG	NEG	NEG
94	SINGLE	PRIMARY	YES	NO	NO	YES	NO	YES	NEG	NEG	NEG
95	COHABITING	O LEVEL	YES	NO	NO	NO	NO	NO	NEG	NEG	NEG
96	MARRIED	UNKNOWN	YES	NO	NO	YES	NO	YES	NEG	POS	POS
97	SEPARATED	O LEVEL	YES	NO	YES	NO	NO	NO	NEG	NEG	NEG
98	WIDOWED	O LEVEL	YES	NO	NO	NO	NO	NO	POS	POS	POS
99	MARRIED	UNKNOWN	YES	NO	YES	YES	NO	YES	NEG	NEG	NEG
100	SINGLE	UNKNOWN	YES	NO	YES	NO	YES	YES	NEG	POS	POS
101	SEPARATED	PRIMARY	YES	NO	YES	NO	YES	NO	NEG	NEG	NEG
102	SINGLE	UNIVERSITY	YES	NO	NO	YES	NO	NO	NEG	NEG	NEG
103	MARRIED	UNIVERSITY	YES	YES	NO	NO	NO	NO	NEG	NEG	NEG
104	MARRIED	UNIVERSITY	YES	YES	NO	NO	NO	NO	NEG	NEG	NEG
105	SINGLE	PRIMARY	YES	YES	NO	NO	NO	NO	NEG	NEG	NEG
106	MARRIED	UNIVERSITY	YES	NO	NO	NO	YES	NO	NEG	NEG	NEG
107	DIVORCED	UNKNOWN	YES	NO	NO	NO	NO	NO	NEG	NEG	NEG
108	SINGLE	NONE	YES	NO	NO	YES	YES	NO	NEG	NEG	NEG
109	SINGLE	UNKNOWN	YES	YES	YES	NO	NO	NO	NEG	NEG	NEG
110	MARRIED	GRADUATE	YES	NO	YES	NO	NO	NO	NEG	NEG	NEG
111	MARRIED	UNKNOWN	YES	NO	YES	NO	NO	YES	NEG	NEG	NEG
112	SINGLE	UNKNOWN	YES	NO	YES	NO	NO	NO	NEG	NEG	NEG
113	SINGLE	UNKNOWN	YES	YES	NO	NO	NO	NO	NEG	NEG	NEG
114	SINGLE	UNKNOWN	YES	NO	NO	NO	YES	NO	NEG	NEG	NEG
115	UNKNOWN	UNKNOWN	YES	NO	NO	YES	NO	NO	NEG	NEG	NEG
116	MARRIED	UNKNOWN	YES	NO	YES	NO	NO	NO	NEG	NEG	NEG
117	SINGLE	UNKNOWN	YES	NO	NO	NO	NO	NO	NEG	NEG	NEG
118	SINGLE	UNIVERSITY	YES	NO	YES	NO	NO	NO	NEG	NEG	NEG
119	SINGLE	A LEVEL	NO	NO	NO	YES	NO	NO	NEG	NEG	NEG
120	SINGLE	A LEVEL	YES	NO	NO	NO	YES	NO	NEG	NEG	NEG
121	SINGLE	A LEVEL	YES	NO	NO	YES	NO	NO	NEG	NEG	NEG
122	SINGLE	O LEVEL	YES	NO	NO	NO	NO	NO	NEG	NEG	NEG
123	UNKNOWN	UNKNOWN	YES	NO	YES	NO	NO	NO	NEG	NEG	NEG
124	SINGLE	UNKNOWN	YES	NO	NO	NO	NO	NO	NEG	NEG	NEG
125	SINGLE	UNKNOWN	YES	NO	NO	YES	YES	NO	NEG	NEG	NEG
126	MARRIED	O LEVEL	YES	NO	NO	YES	NO	NO	NEG	NEG	NEG
127	SINGLE	O LEVEL	YES	NO	NO	YES	YES	NO	NEG	NEG	NEG
128	SINGLE	O LEVEL	NO	NO	NO	YES	NO	YES	NEG	NEG	NEG
129	SINGLE	O LEVEL	YES	YES	YES	NO	NO	NO	NEG	POS	POS
130	MARRIED	A LEVEL	YES	NO	NO	NO	NO	YES	NEG	NEG	NEG
131	MARRIED	O LEVEL	YES	NO	NO	NO	NO	NO	NEG	NEG	NEG
132	SINGLE	PRIMARY	YES	NO	NO	NO	YES	NO	NEG	NEG	NEG
133	UNKNOWN	O LEVEL	YES	NO	NO	NO	NO	NO	NEG	NEG	NEG
134	SINGLE	A LEVEL	YES	NO	NO	NO	YES	NO	NEG	NEG	NEG
135	SINGLE	A LEVEL	YES	NO	YES	YES	NO	NO	NEG	NEG	NEG
136	SINGLE	A LEVEL	YES	NO	NO	YES	NO	NO	NEG	NEG	NEG
137	MARRIED	O LEVEL	YES	NO	NO	YES	NO	YES	NEG	NEG	NEG
138	MARRIED	A LEVEL	YES	NO	NO	NO	NO	YES	NEG	NEG	NEG
139	SINGLE	UNKNOWN	YES	NO	YES	NO	NO	NO	NEG	NEG	NEG
140	MARRIED	A LEVEL	YES	NO	NO	NO	NO	NO	NEG	NEG	NEG
141	SINGLE	UNKNOWN	YES	NO	YES	NO	NO	NO	NEG	NEG	NEG
142	SINGLE	UNKNOWN	YES	NO	YES	NO	NO	NO	NEG	NEG	NEG
143	SINGLE	O LEVEL	YES	YES	YES	NO	NO	NO	NEG	POS	POS
144	MARRIED	O LEVEL	NO	NO	NO	NO	NO	NO	NEG	POS	POS
145	MARRIED	UNKNOWN	YES	NO	NO	YES	NO	NO	NEG	NEG	NEG
146	SINGLE	O LEVEL	YES	NO	NO	YES	NO	NO	NEG	NEG	NEG
147	SINGLE	O LEVEL	YES	NO	NO	NO	NO	NO	NEG	NEG	NEG
148	SINGLE	A LEVEL	YES	NO	NO	NO	NO	YES	NEG	NEG	NEG
149	MARRIED	A LEVEL	YES	NO	NO	YES	NO	NO	NEG	NEG	NEG
150	MARRIED	O LEVEL	NO	NO	NO	YES	NO	NO	NEG	NEG	NEG
